# Supplementary material for: Relationship between autism and brain cortex surface area: genetic correlation and a two-sample Mendelian randomization study
Source: BMC Psychiatry. 2024 Jan 23;24:69. doi: 10.1186/s12888-024-05514-8 (PMC10807092; doi:10.1186/s12888-024-05514-8)
Supplement: Supplementary file 2 — Supplementary Material 2: Table S1. Information of studies on SA alternation between ASD and controls. Table S2. Descriptions of study cohorts from ENIGMA3 Cortical GWAS Data. Table S3. The results of LDSC for each cortical SA. Table S4. The results of HESS for each cortical SA. Table S5. 45 index SNPs represented genetically predicted ASD. Table S6. Results of MR-presso. Table S7. Details for Mendelian randomization studies with tightened instrument variables selection. Table S8. Results of IVW through FDR correction. Table S9. Results of MR-Egger intercept test and Cochran’s Q test. Table S10. Results of Mendelian randomization with the cortical surface area as the exposure [file 12888_2024_5514_MOESM2_ESM.xlsx]

## Sheet: Table S1
Table S1. Information of studies on SA alternation between ASD and controls
Cortical area	Title of article	Author	Year	Participants
caudalanteriorcingulate	The Effect of Diagnosis, Age, and Symptom Severity on Cortical Surface Area in the Cingulate Cortex and Insula in Autism Spectrum Disorders	Krissy A R Doyle-Thomas	2013	27 ASD Vs. 25 controls
caudalanteriorcingulate	A functional polymorphism of the brain derived neurotrophic factor gene and cortical anatomy in autism spectrum disorder	Armin Raznahan	2009	41 ASD Vs. 30 controls
caudalmiddlefrontal	Developmental abnormalities of structural covariance networks of cortical thickness and surface area in autistic infants within the first 2 years	Ya Wang	2022	32 ASD Vs. 122 controls
caudalmiddlefrontal	Early brain development in infants at high risk for autism spectrum disorder	Heather Cody Hazlett	2017	106 ASD Vs. 42 controls
caudalmiddlefrontal	Increased Surface Area, but not Cortical Thickness, in a Subset of Young Boys With Autism Spectrum Disorder	Haruhisa Ohta	2016	112 ASD Vs. 50 controls
caudalmiddlefrontal	Quantifying individual differences in brain morphometry underlying symptom severity in Autism Spectrum Disorders	Emmanuel Peng Kiat Pua	2019	100 ASD Vs. 100 controls
fusiform	Surface-based morphometry of the cortical architecture of autism spectrum disorders: volume, thickness, area, and gyrification	Lauren E. Libero	2014	55 ASD Vs. 60 controls
fusiform	Neuroanatomical and neurofunctional markers of social cognition in autism spectrum disorder	Michelle A. Patriquin	2016	55 ASD Vs. 60 controls
fusiform	Asymmetry of fusiform structure in autism spectrum disorder: trajectory and association with symptom severity	Chase C Dougherty	2016	128 ASD Vs. 127
inferiorparietal	Developmental abnormalities of structural covariance networks of cortical thickness and surface area in autistic infants within the first 2 years	Ya Wang	2022	32 ASD Vs. 122 controls
inferiorparietal	Neurobiological Correlates of Change in Adaptive Behavior in Autism	Charlotte M Pretzsch	2022	204 ASD Vs. 279 controls
inferiorparietal	Changes in the Sulcal Size Associated With Autism Spectrum Disorder Revealed by Sulcal Morphometry	Mahsa Shokouhi	2012	15 ASD Vs. 15 controls
inferiorparietal	Motor Circuit Anatomy in Children with Autism Spectrum Disorder With or Without Attention Deficit Hyperactivity Disorder	Rajneesh Mahajan	2015	30 ASD, 33 ASD with ADHD Vs. 63 controls
inferiorparietal	Quantifying individual differences in brain morphometry underlying symptom severity in Autism Spectrum Disorders	Emmanuel Peng Kiat Pua	2019	100 ASD Vs. 100 controls
inferiorparietal	Developmental pattern of the cortical topology in high‐functioning individuals with autism spectrum disorder	Weihao Zheng	2021	246 ASD Vs. 246 controls
inferiortemporal	Developmental abnormalities of structural covariance networks of cortical thickness and surface area in autistic infants within the first 2 years	Ya Wang	2022	32 ASD Vs. 122 controls
inferiortemporal	Early brain development in infants at high risk for autism spectrum disorder	Heather Cody Hazlett	2017	106 ASD Vs. 42 controls
insula	Developmental abnormalities of structural covariance networks of cortical thickness and surface area in autistic infants within the first 2 years	Ya Wang	2022	32 ASD Vs. 122 controls
insula	Neuroanatomical deficits shared by youth with autism spectrum disorders and psychotic disorders	Covadonga M Díaz-Caneja	2018	30 ASD Vs. 26 controls
insula	Neuroanatomical and neurofunctional markers of social cognition in autism spectrum disorder	Michelle A. Patriquin	2016	55 ASD Vs. 60 controls
insula	Transdiagnostic subtyping of males with developmental disorders using cortical characteristics	Takashi Itahashi	2020	99ASD, 49ADHD Vs. 105 controls
insula	Changes in the Sulcal Size Associated With Autism Spectrum Disorder Revealed by Sulcal Morphometry	Mahsa Shokouhi	2012	15 ASD Vs. 15 controls
insula	Quantifying individual differences in brain morphometry underlying symptom severity in Autism Spectrum Disorders	Emmanuel Peng Kiat Pua	2019	100 ASD Vs. 100 controls
insula	Developmental pattern of the cortical topology in high‐functioning individuals with autism spectrum disorder	Weihao Zheng	2021	246 ASD Vs. 246 controls
lateraloccipital	Developmental abnormalities of structural covariance networks of cortical thickness and surface area in autistic infants within the first 2 years	Ya Wang	2022	32 ASD Vs. 122 controls
lateraloccipital	MRI Surface-Based Brain Morphometry in Egyptian Autistic and Typically Developing Children	Marwa Saleh	2015	25 ASD Vs. 25 controls
lateraloccipital	Neurobiological Correlates of Change in Adaptive Behavior in Autism	Charlotte M Pretzsch	2022	204 ASD Vs. 279 controls
lateraloccipital	Genetic and Environmental Influences on Lobar Brain Structures in Twins With Autism	John P Hegarty	2020	30 ASD Vs. 34 controls
lateraloccipital	Decreased structural connectivity and resting-state brain activity in the lateral occipital	Minyoung Jung	2019	11 ASD Vs. 3 controls
lateraloccipital	Structural Gray Matter Differences During Childhood Development in Autism Spectrum Disorder: A Multimetric Approach	Nicholas E V Foster	2015	38 ASD Vs. 46 controls
lateralorbitofrontal	Developmental abnormalities of structural covariance networks of cortical thickness and surface area in autistic infants within the first 2 years	Ya Wang	2022	32 ASD Vs. 122 controls
lateralorbitofrontal	Brain Surface Anatomy in Adults With Autism:The Relationship Between Surface Area, Cortical Thickness, and Autistic Symptoms	Christine Ecker	2013	84 ASD Vs. 84 controls
lateralorbitofrontal	A functional polymorphism of the brain derived neurotrophic factor gene and cortical anatomy in autism spectrum disorder	Armin Raznahan	2009	41 ASD Vs. 30 controls
lateralorbitofrontal	Altered structural brain asymmetry in autism spectrum disorder in a study of 54 datasets	Merel C. Postema	2019	1774 ASD Vs. 1809 controls
middletemporal	Developmental abnormalities of structural covariance networks of cortical thickness and surface area in autistic infants within the first 2 years	Ya Wang	2022	32 ASD Vs. 122 controls
middletemporal	Surface-based morphometry of the cortical architecture of autism spectrum disorders: volume, thickness, area, and gyrification	Lauren E. Libero	2014	55 ASD Vs. 60 controls
postcentral	Development of cortical thickness and surface area in autism spectrum disorder	Vincent T. Mensen	2017	90 ASD Vs. 90 controls
postcentral	Motor Circuit Anatomy in Children with Autism Spectrum Disorder With or Without Attention Deficit Hyperactivity Disorder	Rajneesh Mahajan	2015	30 ASD, 33 ASD with ADHD Vs. 63 controls
posteriorcingulate	Developmental abnormalities of structural covariance networks of cortical thickness and surface area in autistic infants within the first 2 years	Ya Wang	2022	32 ASD Vs. 122 controls
posteriorcingulate	Brain Surface Anatomy in Adults With Autism:The Relationship Between Surface Area, Cortical Thickness, and Autistic Symptoms	Christine Ecker	2013	84 ASD Vs. 84 controls
posteriorcingulate	A functional polymorphism of the brain derived neurotrophic factor gene and cortical anatomy in autism spectrum disorder	Armin Raznahan	2009	41 ASD Vs. 30 controls
rostralanteriorcingulate	The Effect of Diagnosis, Age, and Symptom Severity on Cortical Surface Area in the Cingulate Cortex and Insula in Autism Spectrum Disorders	Krissy A R Doyle-Thomas	2013	27ASD Vs. 25 controls
rostralanteriorcingulate	Quantifying individual differences in brain morphometry underlying symptom severity in Autism Spectrum Disorders	Emmanuel Peng Kiat Pua	2019	100 ASD Vs. 100 controls
rostralmiddlefrontal	Developmental abnormalities of structural covariance networks of cortical thickness and surface area in autistic infants within the first 2 years	Ya Wang	2022	32 ASD Vs. 122 controls
rostralmiddlefrontal	Early brain development in infants at high risk for autism spectrum disorder	Heather Cody Hazlett	2017	106 ASD Vs. 42 controls
rostralmiddlefrontal	Surface-based morphometry of the cortical architecture of autism spectrum disorders: volume, thickness, area, and gyrification	Lauren E. Libero	2014	55 ASD Vs. 60 controls
rostralmiddlefrontal	Dysfunction of the Auditory Brainstem as a Neurophysiology Subtype of Autism Spectrum Disorder	Jierong Chen	2021	29 ASD Vs. 25 controls
rostralmiddlefrontal	A functional polymorphism of the brain derived neurotrophic factor gene and cortical anatomy in autism spectrum disorder	Armin Raznahan	2009	41 ASD Vs. 30 controls
rostralmiddlefrontal	Quantifying individual differences in brain morphometry underlying symptom severity in Autism Spectrum Disorders	Emmanuel Peng Kiat Pua	2019	100 ASD Vs. 100 controls
superiorfrontal	Developmental abnormalities of structural covariance networks of cortical thickness and surface area in autistic infants within the first 2 years	Ya Wang	2022	32 ASD Vs. 122 controls
superiorfrontal	Developmental pattern of the cortical topology in high‐functioning individuals with autism spectrum disorder	Weihao Zheng	2021	246 ASD Vs. 246 controls
superiortemporal	Developmental abnormalities of structural covariance networks of cortical thickness and surface area in autistic infants within the first 2 years	Ya Wang	2022	32 ASD Vs. 122 controls
superiortemporal	Development of cortical thickness and surface area in autism spectrum disorder	Vincent T. Mensen	2017	90 ASD Vs. 90 controls
superiortemporal	Neuroanatomical and neurofunctional markers of social cognition in autism spectrum disorder	Michelle A. Patriquin	2016	55 ASD Vs. 60 controls
supramarginal	Development of cortical thickness and surface area in autism spectrum disorder	Vincent T. Mensen	2017	90 ASD Vs. 90 controls
supramarginal	Quantifying individual differences in brain morphometry underlying symptom severity in Autism Spectrum Disorders	Emmanuel Peng Kiat Pua	2019	100 ASD Vs. 100 controls

## Sheet: Table S2
Table S2. Descriptions of study cohorts from ENIGMA3 Cortical GWAS Data
Cohort	Study Design	Ancestry	Total N	Females	Mean Age	SD	Min Age	Max Age	Healthy N
1000BRAINS	Population-based	European	775	346	67.3	6.7	53.4	85.4	775
ADNI1	Case-control (AD, MCI, healthy control)	European	735	299	74.8	6.8	54	90	204
ADNI2GO	Case-control (AD, MCI, healthy control)	European	649	297	72.4	7.1	55	91.4	564
ALSPACa	Population-based	European	391	0	19.6	0.9	18	21.5	391
ASRB	case-control	European	233	138	38.5	11.3	19	64	75
BETULA	Population-based	European	311	169	62.4	13.3	25.5	81.3	311
BIG-Affy	Population-based	European	1180	688	22.6	3.8	18	40	1180
BIG-PsychChip	Population-based	European	432	206	22.5	4.4	17	44	432
BONN	Population-based	European	102	0	38.2	6.6	29	50	102
BrainScale	Population-based Twin Study	European	242	131	10	1.3	9	15	242
CARDIFF	Population-based	European	270	194	24.8	6.9	18	58	270
DNS-V3	Population-based	European	324	168	19.7	1.2	18	22	324
DNS-V4	Population-based	European	191	108	19.9	1.2	18	22	191
EPIGEN	Epilepsy cases	European	178	104	38.4	13.2	14	85	0
FOR2107	Population-based plus Affective disorders cases	European	785	474	34.4	13	18	65	416
GIG	Population-based	European	283	168	24.2	2.4	19	31	283
GSP	Population-based	European	442	251	21.4	3.2	18	35	442
HUBIN	Case-control (SCZ, healthy controls)	European	177	55	41.9	8.2	19.4	56.3	97
HUNT	Population-based	European	876	462	58.9	4.2	50.5	66.8	876
IMAGEN	Population-based	European	1358	725	14.6	0.4	12.9	17.2	1358
IMpACT	Case-control (ADHD, healthy controls)	European	238	140	40.8	12	20	70	113
LBC1936	Population-based	European	604	285	72.7	0.7	71	74.2	604
LIBD	Case-control (SCZ, healthy controls, unaffected siblings)	European	484	214	33.2	10.1	18.6	61.6	310
MCIC	Case-control (SCZ, healthy controls)	European	162	56	33.7	11.2	18	59	94
MooDS	Population-based	European	282	129	33.6	9.8	18	51	282
MPIP	Case-control (MDD, healthy controls)	European	550	318	48.3	13.3	18	87	177
MPRC	Case-control (SCZ, healthy controls)	European	387	205	37.2	14.6	10	79	214
MÜNSTER	Case-control (MDD, healthy controls)	European	985	561	35.8	12.1	17	65	741
NCNG	Population-based	European	321	218	51.6	16.7	19.4	82.3	321
NESDA	Case-control (depression, anxiety, healthy controls)	European	254	171	37.5	10.2	18	57	55
NeuroIMAGE	Case-control (ADHD, healthy controls)	European	210	68	17.1	3.2	8.2	25	61
NTR	Population-based Twin Study	European	322	197	29.4	11	12	56	322
OATS	Population-based Twin Study	European	360	237	70.5	5.1	65	89	360
PAFIP	Case-control (SCZ, healthy controls)	European	112	42	28.3	8	16.1	50.7	14
PDNZ	Case-control (Parkinson's disease, healthy controls)	European	164	56	68.2	7.8	45.5	81.9	47
PING	Population-based	European	337	151	11.8	4.7	3.4	20.8	337
PPMI	Case-control	European	414	137	61.7	9.6	30.6	84.9	124
QTIM	Population-based Twin Study	European	996	645	22.4	3.3	15.4	30.1	996
SHIP	Population-based	European	1118	579	55.8	12.8	30	90	1118
SHIP-Trend	Population-based	European	891	499	50.4	13.5	22	81	891
Sydney MAS	Population-based	European	494	274	78.4	4.7	70.5	90.1	494
SYS	Family-based study	European	1675	884	28.3	17.4	11	65.4	1675
TCD-NUIG	Case-control (healthy control, schizophrenia)	European	192	108	29.9	10.4	18	63	156
TOP	Case-control (SCZ, BD, other psychoses, healthy controls)	European	505	253	35.2	10.2	18.2	64.8	216
TOP3T	Case-control (SCZ, BD, other psychoses, healthy controls)	European	400	181	33.2	11.9	18	78	296
UiO2016	Case-control	European	229	98	31.8	10	15.6	60.5	90
UiO2017	Case-control	European	308	173	42.1	17.9	13.1	89	247
UKBB	Population-based	European	10083	5261	62.8	7.4	46.4	46.4	10083
UMCU	Case-control / family study (SCZ, BD, offspring, healthy controls)	European	698	373	33.1	14.1	9	67	548
This table is cited from Grasby KL, Jahanshad N, Painter JN, Colodro-Conde L, Bralten J, Hibar DP, et al. The genetic architecture of the human cerebral cortex. Science. 2020;367(6484).

## Sheet: Table S3
Table S3. The results of LDSC for each cortical SA
Cortical area	h2	Genetic Correlation(beta) with ASD	up_ci	lo_ci	se	Z-score	P
caudalanteriorcingulate	0.2069 (0.0197)	0.0839	0.228744	-0.060944	0.0739	1.1354	0.2562
caudalmiddlefrontal	0.2207 (0.02)	0.0416	0.151164	-0.067964	0.0559	0.7442	0.4567
fusiform	0.2591 (0.0205)	-0.0294	0.075068	-0.133868	0.0533	-0.5519	0.581
inferiorparietal	0.2558 (0.0194)	-0.0374	0.065696	-0.140496	0.0526	-0.7119	0.4765
inferiortemporal	0.2529 (0.0219)	-0.0021	0.096488	-0.100688	0.0503	-0.0419	0.9665
insula	0.2572 (0.0236)	0.0673	0.166868	-0.032268	0.0508	1.3259	0.1849
lateraloccipital	0.2763 (0.0211)	0.0207	0.126344	-0.084944	0.0539	0.3838	0.7011
lateralorbitofrontal	0.2681 (0.0209)	0.0302	0.133688	-0.073288	0.0528	0.5721	0.5673
middletemporal	0.2534 (0.0219)	0.0014	0.09744	-0.09464	0.049	0.0287	0.9771
postcentral	0.2495 (0.0214)	0.0528	0.174124	-0.068524	0.0619	0.853	0.3937
posteriorcingulate	0.2007 (0.0219)	0.0883	0.232556	-0.055956	0.0736	1.1998	0.2302
rostralanteriorcingulate	0.2224 (0.0207)	0.1229	0.236972	0.008828	0.0582	2.1131	0.0346
rostralmiddlefrontal	0.2534 (0.0188)	0.0905	0.198104	-0.017104	0.0549	1.6485	0.0993
superiorfrontal	0.2254 (0.0217)	0.0318	0.138424	-0.074824	0.0544	0.5849	0.5586
superiortemporal	0.2827 (0.0288)	0.0855	0.237204	-0.066204	0.0774	1.104	0.2696
supramarginal	0.2185 (0.0214)	0.0547	0.161716	-0.052316	0.0546	1.0022	0.3163

## Sheet: Table S4
Table S4. The results of HESS for each cortical SA
Cortical area	Total SNP-heritability	Genome-wide genetic covariance estimate	Genome-wide genetic correlation estimate
caudalanteriorcingulate	0.059 (0.032)	0.0119 (0.0185)	0.123 (0.0908)
caudalmiddlefrontal	0.084 (0.0312)	0.0021 (0.0181)	0.0182 (0.0751)
fusiform	0.12 (0.0302)	-0.0198 (0.0175)	-0.143 (0.0616)
inferiorparietal	0.104 (0.0307)	-0.00941 (0.0178)	-0.0731 (0.0672)
inferiortemporal	0.0975 (0.031)	-0.0152 (0.0179)	-0.122 (0.0682)
insula	0.106 (0.0307)	-0.000472 (0.0178)	-0.00365 (0.0663)
lateraloccipital	0.114 (0.0302)	-0.0136 (0.0175)	-0.101 (0.0644)
lateralorbitofrontal	0.103 (0.0305)	-0.00467 (0.0177)	-0.0366 (0.0678)
middletemporal	0.114 (0.0312)	-0.0174 (0.0179)	-0.129 (0.0654)
postcentral	0.0822 (0.0323)	-0.00899 (0.0186)	-0.0788 (0.0798)
posteriorcingulate	0.0684 (0.0316)	0.00507 (0.0183)	0.0486 (0.0822)
rostralanteriorcingulate	0.0803 (0.0314)	0.00101 (0.0182)	0.00899 (0.0751)
rostralmiddlefrontal	0.131 (0.0297)	-0.00526 (0.0172)	-0.0365 (0.0605)
superiorfrontal	0.107 (0.0305)	-0.00881 (0.0177)	-0.0675 (0.0665)
superiortemporal	0.12 (0.0316)	-0.0157 (0.018)	-0.114 (0.0667)
supramarginal	0.0819 (0.0319)	-0.00814 (0.0184)	-0.0714 (0.0763)

## Sheet: Table S5
Table S5. 45 index SNPs represented genetically predicted ASD
chr	SNP	effect_allele	other_allele	se	pval	beta	z	F statistic
1	rs115833252	T	C	0.0524	8.74e-06	0.232999	4.44654	19.7717
1	rs78653484	T	C	0.0385	4.68e-06	-0.176296	-4.57911	20.9683
1	rs6692705	A	G	0.0141	3.26e-06	0.0656005	4.65251	21.6459
1	rs11185408	A	G	0.0138	6.98e-07	-0.0686965	-4.97801	24.7805
1	rs6701243	A	C	0.0144	3.07e-07	0.0735014	5.10426	26.0535
1	rs2391769	A	G	0.0145	1.14e-07	-0.0769026	-5.30363	28.1285
2	rs7578456	A	G	0.0141	6.53e-06	0.0635005	4.50358	20.2822
2	rs6430841	A	G	0.0176	6.4e-06	0.0795041	4.51728	20.4058
3	rs148587110	T	C	0.0737	7.4e-06	-0.330103	-4.479	20.0615
3	rs79940520	A	G	0.0207	4.26e-06	-0.0953992	-4.60866	21.2397
3	rs1452075	T	C	0.0155	2.07e-07	0.080704	5.20671	27.1098
4	rs116346488	A	G	0.032	7.58e-06	0.143104	4.47201	19.9988
4	rs1522603	T	C	0.014	5.34e-06	0.0636975	4.54982	20.7009
5	rs34509057	A	G	0.0165	9.73e-06	0.0728972	4.41801	19.5189
5	rs4916723	A	C	0.0141	1.92e-06	-0.067305	-4.77341	22.7854
5	rs325485	A	G	0.0143	3.25e-07	0.0728043	5.09121	25.9204
6	rs13201465	A	G	0.0624	6.42e-06	-0.281594	-4.51272	20.3647
6	rs9389208	T	C	0.0144	3.12e-06	0.0672006	4.66671	21.7782
6	rs16879023	A	G	0.0201	1.77e-06	-0.0957953	-4.76594	22.7141
6	rs2388334	A	G	0.0138	1e-06	-0.0677008	-4.90586	24.0674
6	rs9366877	A	G	0.0139	9.05e-07	0.0684994	4.92802	24.2853
7	rs78298487	T	G	0.0575	9.01e-06	-0.255396	-4.44166	19.7284
7	rs7783557	T	C	0.0146	4.36e-06	0.0670042	4.58933	21.062
7	rs111931861	A	G	0.0409	1.12e-07	-0.216901	-5.30319	28.1239
8	rs11787216	T	C	0.0147	2.59e-06	-0.0692	-4.70749	22.1604
8	rs10110094	A	G	0.0191	2.05e-06	0.0906996	4.74867	22.5499
9	rs28729902	A	G	0.0178	2.35e-06	-0.0839035	-4.71368	22.2188
10	rs4750990	T	C	0.0141	1.37e-06	-0.0680968	-4.82956	23.3247
10	rs78827416	A	G	0.0266	9e-07	0.130502	4.90608	24.0697
10	rs45595836	T	C	0.0272	3.13e-07	0.138996	5.11016	26.1138
11	rs4609618	A	C	0.0144	9.34e-06	-0.0636962	-4.42335	19.566
11	rs529507	A	G	0.02	5.76e-06	-0.0908004	-4.54002	20.6118
11	rs644552	A	G	0.0346	4.21e-06	0.159403	4.60701	21.2245
12	rs16933101	A	G	0.0345	9.42e-06	-0.152802	-4.42903	19.6163
12	rs113003385	A	G	0.0293	6.06e-06	0.132597	4.5255	20.4802
12	rs35404050	T	C	0.0176	1.61e-06	0.0843044	4.79002	22.9443
13	rs17517971	A	G	0.0319	9.62e-06	0.141404	4.43273	19.6491
14	rs112635299	T	G	0.0432	3.04e-07	0.220997	5.11568	26.1702
15	rs78058104	A	G	0.0397	2.22e-06	0.187898	4.73294	22.4007
18	rs292441	A	G	0.0149	1.12e-06	-0.0724954	-4.86546	23.6727
19	rs149923766	T	G	0.0484	9.61e-07	-0.237306	-4.90301	24.0395
20	rs116977567	T	G	0.0429	5.04e-06	-0.195601	-4.55947	20.7888
20	rs2224274	T	C	0.0138	2.86e-07	0.0709989	5.14484	26.4694
20	rs910805	A	G	0.016	2.04e-09	-0.0956963	-5.98102	35.7726
21	rs144911765	T	C	0.0403	2.36e-06	-0.190096	-4.71701	22.2502

## Sheet: Table S6
Table S6. Results of MR-presso
area	Main.MR.results.Exposure	Main.MR.results.MR.Analysis	Main.MR.results.Causal.Estimate	Main.MR.results.Sd	Main.MR.results.T.stat	Main.MR.results.P.value	MR.PRESSO.results.Global.Test.RSSobs	MR.PRESSO.results.Global.Test.Pvalue
caudalanteriorcingulate	beta.exposure	Raw	3.27423	1.72781	1.89502	0.0646719	30.7472	0.9555
	beta.exposure	Outlier-corrected	NA	NA	NA	NA	30.7472	0.9555
caudalmiddlefrontal	beta.exposure	Raw	-6.027	5.35102	-1.12633	0.266133	37.0285	0.8266
	beta.exposure	Outlier-corrected	NA	NA	NA	NA	37.0285	0.8266
fusiform	beta.exposure	Raw	0.173317	6.79339	0.0255126	0.979764	50.6198	0.2675
	beta.exposure	Outlier-corrected	NA	NA	NA	NA	50.6198	0.2675
inferiorparietal	beta.exposure	Raw	22.1526	11.9215	1.8582	0.0699947	55.7775	0.1372
	beta.exposure	Outlier-corrected	NA	NA	NA	NA	55.7775	0.1372
inferiortemporal	beta.exposure	Raw	17.9222	8.39268	2.13545	0.038461	61.4305	0.0535
	beta.exposure	Outlier-corrected	NA	NA	NA	NA	61.4305	0.0535
insula	beta.exposure	Raw	3.03399	3.39825	0.892811	0.376928	30.8036	0.9436
	beta.exposure	Outlier-corrected	NA	NA	NA	NA	30.8036	0.9436
lateraloccipital	beta.exposure	Raw	9.27439	8.35453	1.1101	0.272985	38.5626	0.7696
	beta.exposure	Outlier-corrected	NA	NA	NA	NA	38.5626	0.7696
lateralorbitofrontal	beta.exposure	Raw	6.60625	4.84733	1.36286	0.17986	46.0908	0.472
	beta.exposure	Outlier-corrected	NA	NA	NA	NA	46.0908	0.472
middletemporal	beta.exposure	Raw	16.5715	7.84326	2.11283	0.040459	61.9783	0.0514
	beta.exposure	Outlier-corrected	NA	NA	NA	NA	61.9783	0.0514
postcentral	beta.exposure	Raw	21.8207	7.70726	2.83118	0.00702606	43.5526	0.5458
	beta.exposure	Outlier-corrected	NA	NA	NA	NA	43.5526	0.5458
posteriorcingulate	beta.exposure	Raw	6.22417	2.18703	2.84594	0.00670039	30.5393	0.9579
	beta.exposure	Outlier-corrected	NA	NA	NA	NA	30.5393	0.9579
rostralanteriorcingulate	beta.exposure	Raw	0.64179	2.45352	0.261579	0.794895	51.7299	0.235
	beta.exposure	Outlier-corrected	NA	NA	NA	NA	51.7299	0.235
rostralmiddlefrontal	beta.exposure	Raw	4.10643	12.6042	0.325798	0.746122	50.5209	0.3078
	beta.exposure	Outlier-corrected	NA	NA	NA	NA	50.5209	0.3078
superiorfrontal	beta.exposure	Raw	12.7663	12.6249	1.0112	0.317577	41.2451	0.6299
	beta.exposure	Outlier-corrected	NA	NA	NA	NA	41.2451	0.6299
superiortemporal	beta.exposure	Raw	15.1946	7.19051	2.11314	0.0404312	48.9352	0.3341
	beta.exposure	Outlier-corrected	NA	NA	NA	NA	48.9352	0.3341
supramarginal	beta.exposure	Raw	19.2478	7.7223	2.4925	0.0166162	37.7661	0.7694
	beta.exposure	Outlier-corrected	NA	NA	NA	NA	37.7661	0.7694

## Sheet: Table S7
Table S7. Details for Mendelian randomization studies with tightened instrument variables selection
			MR-Egger					Weighted Median					ivw
exposure	outcome	nsnp	b	se	pval	lo_ci	up_ci	wm.b	wm.se	wm.pval	wm.lo_ci	wm.up_ci	ivw.b	ivw.se	ivw.pval	ivw.lo_ci	ivw.up_ci
ASD_initial	mixed_se_wo_Mean_fusiform_surfavg1_m6e3uk.txt	44	-17.1919	18.1484	0.348907	-52.7628	18.379	1.00566	9.38368	0.914653	-17.3864	19.3977	0.173317	6.79339	0.979646	-13.1417	13.4884
ASD_tighten (P < 5E-6)	mixed_se_wo_Mean_fusiform_surfavg1_m6e4uk.txt	13	47.5086	32.3935	0.17048	-15.9826	111	4.03428	14.9419	0.787162	-25.2518	33.3204	9.23657	11.1307	0.406637	-12.5796	31.0528
ASD_initial	mixed_se_wo_Mean_inferiorparietal_surfavg1_m6e3uk.txt	44	-35.2655	30.8102	0.258854	-95.6535	25.1225	24.9227	15.5176	0.108253	-5.49178	55.3372	22.1526	11.9215	0.06314	-1.21356	45.5187
ASD_tighten (P < 5E-6)	mixed_se_wo_Mean_inferiorparietal_surfavg1_m6e4uk.txt	13	53.2557	61.8316	0.407454	-67.9341	174.446	33.0991	25.833	0.200098	-17.5336	83.7318	39.1005	20.3761	0.0549926	-0.83675	79.0377
ASD_initial	mixed_se_wo_Mean_inferiortemporal_surfavg1_m6e3uk.txt	44	-9.14841	22.2297	0.682769	-52.7185	34.4217	18.4101	11.1017	0.097254	-3.34921	40.1693	17.9222	8.39268	0.0327241	1.47252	34.3718
ASD_tighten (P < 5E-6)	mixed_se_wo_Mean_inferiortemporal_surfavg1_m6e4uk.txt	13	3.57186	53.4706	0.947939	-101.231	108.374	18.7238	19.1314	0.327733	-18.7738	56.2214	23.7424	17.7503	0.181033	-11.0481	58.533
ASD_initial	mixed_se_wo_Mean_lateraloccipital_surfavg1_m6e3uk.txt	45	-11.448	24.1787	0.63827	-58.8382	35.9423	11.8024	12.6752	0.35178	-13.0409	36.6457	9.27439	9.12085	0.309233	-8.60249	27.1513
ASD_tighten (P < 5E-6)	mixed_se_wo_Mean_lateraloccipital_surfavg1_m6e4uk.txt	13	-47.3504	46.4317	0.329735	-138.357	43.6558	4.62734	21.7121	0.831231	-37.9283	47.183	2.51289	15.9677	0.874951	-28.7839	33.8097
ASD_initial	mixed_se_wo_Mean_middletemporal_surfavg1_m6e3uk.txt	44	-8.1943	20.7795	0.695321	-48.9221	32.5335	14.8278	9.25988	0.109311	-3.32154	32.9772	16.5715	7.84326	0.0346152	1.19869	31.9443
ASD_tighten (P < 5E-6)	mixed_se_wo_Mean_middletemporal_surfavg1_m6e4uk.txt	13	58.5897	44.3791	0.213577	-28.3933	145.573	14.8843	16.8134	0.376013	-18.0699	47.8385	24.0883	15.0775	0.110125	-5.46366	53.6403
ASD_initial	mixed_se_wo_Mean_rostralanteriorcingulate_surfavg1_m6e3uk.txt	44	-12.1369	6.29424	0.0606022	-24.4736	0.199834	5.15017	3.33662	0.122702	-1.38961	11.69	0.64179	2.45352	0.793646	-4.16711	5.45069
ASD_tighten (P < 5E-6)	mixed_se_wo_Mean_rostralanteriorcingulate_surfavg1_m6e4uk.txt	13	-3.4794	15.4599	0.82606	-33.7808	26.8221	5.61213	5.77371	0.331043	-5.70434	16.9286	1.24599	5.1024	0.807079	-8.75471	11.2467
ASD_initial	mixed_se_wo_Mean_superiorfrontal_surfavg1_m6e3uk.txt	44	-8.40206	35.2566	0.812798	-77.5051	60.701	6.49721	18.5439	0.726061	-29.8488	42.8432	12.7663	13.1829	0.332847	-13.0722	38.6048
ASD_tighten (P < 5E-6)	mixed_se_wo_Mean_superiorfrontal_surfavg1_m6e4uk.txt	13	16.4779	72.8092	0.825106	-126.228	159.184	39.6555	31.2264	0.204109	-21.5484	100.859	30.1131	23.9817	0.209235	-16.891	77.1172

## Sheet: Table S8
Table S8. Results of IVW through FDR correction
SA	pval	qval
caudalanteriorcingulate	0.121507	0.0999254
caudalmiddlefrontal	0.312768	0.160874
fusiform	0.406637	0.190737
inferiorparietal	0.0549926	0.0733812
inferiortemporal	0.181033	0.115338
insula	0.460732	0.205674
lateraloccipital	0.874951	0.329632
lateralorbitofrontal	0.172925	0.113661
middletemporal	0.110125	0.0969294
postcentral	0.0053761	0.0309485
posteriorcingulate	0.0205235	0.0425846
rostralanteriorcingulate	0.807079	0.31204
rostralmiddlefrontal	0.744577	0.295004
superiorfrontal	0.209235	0.12045
superiortemporal	0.0903826	0.0905951
supramarginal	0.0224492	0.0430777

## Sheet: Table S9
Table S9. Results of MR-Egger intercept test and Cochran's Q test
exposure	outcome	pval_egger_intercept	method	Q_df	Q_pval
ASD	postcentral	0.478149	Inverse variance weighted	43	0.533536
ASD	posteriorcingulate	0.948762	Inverse variance weighted	44	0.958468
ASD	supramarginal	0.871117	Inverse variance weighted	43	0.764015

## Sheet: Table S10
Table S10. Results of Mendelian randomization with the cortical surface area as the exposure
			MR-Egger					Weighted Median					ivw
exposure	outcome	nsnp	b	se	pval	lo_ci	up_ci	wm.b	wm.se	wm.pval	wm.lo_ci	wm.up_ci	ivw.b	ivw.se	ivw.pval	ivw.lo_ci	ivw.up_ci
postcentral	ASD	38	-0.00046831	0.00042641	0.279381	-0.00130407	0.000367453	-3.67422e-05	0.000189943	0.846616	-0.000409031	0.000335546	-0.000196217	0.000151245	0.194512	-0.000492657	0.000100223
posteriorcingulate	ASD	32	-0.00267585	0.00232399	0.258662	-0.00723087	0.00187918	-0.00120325	0.000645967	0.0625019	-0.00246935	6.28407e-05	-0.000773137	0.000631265	0.220672	-0.00201042	0.000464142
supramarginal	ASD	41	-6.09554e-05	0.000303567	0.841901	-0.000655947	0.000534036	-4.15646e-05	0.000160175	0.795253	-0.000355507	0.000272378	7.95336e-05	0.00011078	0.472795	-0.000137596	0.000296663
caudalanteriorcingulate	ASD	38	-0.00220556	0.0018977	0.252791	-0.00592505	0.00151393	-0.000528114	0.000767371	0.491319	-0.00203216	0.000975933	-0.000813747	0.000619946	0.189314	-0.00202884	0.000401347
caudalmiddlefrontal	ASD	47	-0.000363154	0.000585906	0.538505	-0.00151153	0.000785221	-9.75681e-05	0.000242582	0.687532	-0.000573029	0.000377892	0.000102273	0.000176762	0.562865	-0.00024418	0.000448726
inferiorparietal	ASD	40	0.000517026	0.000376839	0.178107	-0.000221579	0.00125563	1.63458e-05	0.000133486	0.90254	-0.000245287	0.000277978	-0.000120711	0.000109476	0.270186	-0.000335284	9.38606e-05
inferiortemporal	ASD	39	-0.000322259	0.000580083	0.58187	-0.00145922	0.000814704	3.73365e-05	0.000214775	0.861991	-0.000383622	0.000458295	9.35542e-05	0.000158282	0.554479	-0.000216678	0.000403786
insula	ASD	44	-0.00184916	0.000927772	0.0527711	-0.0036676	-3.07292e-05	0.000440043	0.00032181	0.1715	-0.000190704	0.00107079	0.000234524	0.000270693	0.386281	-0.000296035	0.000765083
lateraloccipital	ASD	45	-0.00068569	0.000370128	0.0708153	-0.00141114	3.97615e-05	-0.00016043	0.000161118	0.319383	-0.000476221	0.000155362	-0.000265618	0.000116769	0.0229226	-0.000494485	-3.67499e-05
lateralorbitofrontal	ASD	39	-0.000789768	0.000832613	0.349008	-0.00242169	0.000842153	0.000224312	0.000342506	0.512523	-0.000447	0.000895624	7.55658e-05	0.000299111	0.80055	-0.000510691	0.000661823
middletemporal	ASD	38	-0.000515431	0.000618596	0.410211	-0.00172788	0.000697017	-2.51091e-05	0.000230574	0.913283	-0.000477035	0.000426817	-1.80328e-05	0.000178109	0.919355	-0.000367127	0.000331061
rostralanteriorcingulate	ASD	40	0.00151222	0.00195092	0.443058	-0.00231158	0.00533602	-0.000732365	0.000693266	0.290786	-0.00209116	0.000626436	-0.000110887	0.000607628	0.855198	-0.00130184	0.00108006
rostralmiddlefrontal	ASD	50	-0.000300349	0.000308866	0.335715	-0.000905727	0.000305029	3.67893e-05	0.000113242	0.745278	-0.000185166	0.000258744	8.09527e-05	8.84746e-05	0.360201	-9.24576e-05	0.000254363
superiorfrontal	ASD	43	-0.000173199	0.000289746	0.553286	-0.000741101	0.000394703	-6.6331e-05	0.000111617	0.552331	-0.000285101	0.000152439	-9.73575e-05	8.72712e-05	0.264605	-0.000268409	7.36941e-05
superiortemporal	ASD	37	-8.62159e-05	0.000494695	0.862649	-0.00105582	0.000883386	-0.000135238	0.000199153	0.497097	-0.000525577	0.000255102	3.93217e-05	0.000145891	0.787524	-0.000246625	0.000325268
fusiform	ASD	35	-0.000656029	0.000641929	0.314231	-0.00191421	0.000602152	-0.000176078	0.000228397	0.44075	-0.000623736	0.000271581	-0.000177208	0.000169856	0.296819	-0.000510126	0.000155711
